# Supplementary material for: New record of an estuarine polychaete, Neanthesglandicincta (Annelida, Nereididae) on the eastern coast of Peninsular Malaysia
Source: Zookeys. 2019 Mar 18;831:81–94. doi: 10.3897/zookeys.831.28588 (PMC6503610; doi:10.3897/zookeys.831.28588)
Supplement: XML Treatment for Neanthes [file zookeys.831.28588-treatment1.xml]

<!DOCTYPE tp:taxon-treatment
  PUBLIC "-//TaxonX//DTD Taxonomic Treatment Publishing DTD v0 20100105//EN" "tax-treatment-NSO.dtd">
<tp:taxon-treatment xmlns:tp="http://www.plazi.org/taxpub"><tp:treatment-meta><kwd-group><label>Taxon classification</label><kwd><named-content xmlns:xlink="http://www.w3.org/1999/xlink" content-type="kingdom">Animalia</named-content></kwd><kwd><named-content xmlns:xlink="http://www.w3.org/1999/xlink" content-type="order">Phyllodocida</named-content></kwd><kwd><named-content xmlns:xlink="http://www.w3.org/1999/xlink" content-type="family">Nereididae</named-content></kwd></kwd-group><mixed-citation publication-type="journal"><person-group><name><surname>Fazne Ibrahim</surname><given-names>Nur</given-names></name><name><surname>Shuaib Ibrahim</surname><given-names>Yusof</given-names></name><name><surname>Sato</surname><given-names>Masanori</given-names></name></person-group><article-title>New record of an estuarine polychaete, <italic><tp:taxon-name><tp:taxon-name-part taxon-name-part-type="genus" reg="Neanthes">Neanthes</tp:taxon-name-part><tp:taxon-name-part taxon-name-part-type="species" reg="glandicincta">glandicincta</tp:taxon-name-part></tp:taxon-name></italic> (<tp:taxon-name><tp:taxon-name-part taxon-name-part-type="phylum">Annelida</tp:taxon-name-part></tp:taxon-name>, <tp:taxon-name><tp:taxon-name-part taxon-name-part-type="family">Nereididae</tp:taxon-name-part></tp:taxon-name>) on the eastern coast of Peninsular Malaysia</article-title><source>Zookeys</source><day>18</day><month>3</month><year>2019</year><volume>831</volume><fpage>81</fpage><lpage>94</lpage><pub-id pub-id-type="doi">10.3897/zookeys.831.28588</pub-id></mixed-citation></tp:treatment-meta><tp:nomenclature><label>Genus</label><tp:taxon-name>
              <tp:taxon-name-part taxon-name-part-type="genus" reg="Neanthes">Neanthes</tp:taxon-name-part>
            </tp:taxon-name><tp:taxon-authority>Kinberg, 1865</tp:taxon-authority><tp:nomenclature-citation-list><tp:nomenclature-citation><tp:taxon-name>
                  <tp:taxon-name-part taxon-name-part-type="genus" reg="Neanthes">Neanthes</tp:taxon-name-part>
                </tp:taxon-name><comment>Kinberg, 1865: 171–172; <xref ref-type="bibr" rid="B16">Imajima 1972</xref>: 102; <xref ref-type="bibr" rid="B8">Fauchald 1977</xref>: 89; <xref ref-type="bibr" rid="B35">Wu et al. 1985</xref>: 143; <xref ref-type="bibr" rid="B18">Khlebovich 1996</xref>: 102; <xref ref-type="bibr" rid="B2">Bakken 2002</xref>: 328; <xref ref-type="bibr" rid="B3">Bakken and Wilson 2005</xref>: 527; <xref ref-type="bibr" rid="B12">Glasby et al. 2011</xref>: 363; <xref ref-type="bibr" rid="B29">Sato 2013</xref>: 35; <xref ref-type="bibr" rid="B4">Bakken et al. 2018</xref>: 29.</comment></tp:nomenclature-citation></tp:nomenclature-citation-list></tp:nomenclature><tp:treatment-sec sec-type="type species" id="SECID0E1KAC"><title>Type species.</title><p><italic><tp:taxon-name><tp:taxon-name-part taxon-name-part-type="genus" reg="Neanthes">Neanthes</tp:taxon-name-part><tp:taxon-name-part taxon-name-part-type="species" reg="vaalii">vaalii</tp:taxon-name-part></tp:taxon-name></italic> Kinberg, 1865.</p></tp:treatment-sec><tp:treatment-sec sec-type="diagnosis" id="SECID0ELLAC"><title>Diagnosis.</title><p>Prostomium with entire anterior margin, one pair of antennae, one pair of palps. Eyes present or absent. Eversible proboscis usually with conical paragnaths on both maxillary and oral rings; paragnaths on oral ring occasionally degenerating to minute ones or completely lost; paragnaths occasionally emerging from plate-like basement; smooth bar-like paragnaths present or absent on group IV of maxillary ring. Four pairs of tentacular cirri. Parapodia biramous, except first two pairs; notoaciculae present or absent on chaetigers 1 and 2. Dorsal cirrus lacking basal cirrophore. Notochaetae homogomph spinigers. Upper neurochaetae including homo<!--PageBreak  -->gomph spinigers and heterogomph falcigers; heterogomph spinigers present or absent. Lower neurochaetae including heterogomph falcigers; homogomph and heterogomph spinigers present or absent. Neuropodial heterogomph falcigers occasionally with varying degrees of fusion of chaetal shaft and blade in posterior body.</p></tp:treatment-sec><tp:treatment-sec sec-type="remarks" id="SECID0ETLAC"><title>Remarks.</title><p><italic><tp:taxon-name><tp:taxon-name-part taxon-name-part-type="genus" reg="Neanthes">Neanthes</tp:taxon-name-part></tp:taxon-name></italic> is a large genus, considered to be polyphyletic (<xref ref-type="bibr" rid="B3">Bakken and Wilson 2005</xref>; <xref ref-type="bibr" rid="B12">Glasby et al. 2011</xref>). The generic diagnosis is modified here from <xref ref-type="bibr" rid="B29">Sato (2013)</xref> to allow for the occasional absence of paragnaths on the oral ring of the proboscis of the <italic><tp:taxon-name><tp:taxon-name-part taxon-name-part-type="genus" reg="Neanthes">Neanthes</tp:taxon-name-part><tp:taxon-name-part taxon-name-part-type="species" reg="glandicincta">glandicincta</tp:taxon-name-part></tp:taxon-name></italic> species complex (see below).</p></tp:treatment-sec><ref-list><ref id="B16"><mixed-citation xmlns:xlink="http://www.w3.org/1999/xlink" xlink:type="simple"><person-group><name name-style="western"><surname>Imajima</surname><given-names>M</given-names></name></person-group> (<year>1972</year>) <article-title>Review of the annelid worms of the family <tp:taxon-name><tp:taxon-name-part taxon-name-part-type="family">Nereidae</tp:taxon-name-part></tp:taxon-name> of Japan with description of five new species or subspecies.</article-title><source>Bulletin of the National Science Museum, Tokyo</source><volume>15</volume>: <fpage>37</fpage>–<lpage>153</lpage>.</mixed-citation></ref><ref id="B8"><mixed-citation xmlns:xlink="http://www.w3.org/1999/xlink" xlink:type="simple"><person-group><name name-style="western"><surname>Fauchald</surname><given-names>K</given-names></name></person-group> (<year>1977</year>) <article-title>The polychaete worms. Definitions and keys to the orders, families and genera. Natural History Museum of Los Angeles County.</article-title><source>Science Series</source><volume>28</volume>: <fpage>1</fpage>–<lpage>188</lpage>.</mixed-citation></ref><ref id="B35"><mixed-citation xmlns:xlink="http://www.w3.org/1999/xlink" xlink:type="simple"><person-group><name name-style="western"><surname>Wu</surname><given-names>B</given-names></name><name name-style="western"><surname>Sun</surname><given-names>R</given-names></name><name name-style="western"><surname>Yang</surname><given-names>D</given-names></name></person-group> (<year>1985</year>) <source>The <tp:taxon-name><tp:taxon-name-part taxon-name-part-type="family">Nereidae</tp:taxon-name-part></tp:taxon-name> (polychaetous annelids) of the Chinese coast.</source><publisher-name>Springer/China Ocean Press</publisher-name>, <publisher-loc>Beijing</publisher-loc>, <size units="page">234 pp</size>. [First published in 1981 in Chinese]</mixed-citation></ref><ref id="B18"><mixed-citation xmlns:xlink="http://www.w3.org/1999/xlink" xlink:type="simple"><person-group><name name-style="western"><surname>Khlebovich</surname><given-names>VV</given-names></name></person-group> (<year>1996</year>) Polychaetes of the family <tp:taxon-name><tp:taxon-name-part taxon-name-part-type="family">Nereididae</tp:taxon-name-part></tp:taxon-name> of the Russian seas and the adjacent area. Fauna of Russia and neighbouring countries. Polychaetous Annelids, Nauka Publishing House, St. Petersburg.</mixed-citation></ref><ref id="B2"><mixed-citation xmlns:xlink="http://www.w3.org/1999/xlink" xlink:type="simple"><person-group><name name-style="western"><surname>Bakken</surname><given-names>T</given-names></name></person-group> (<year>2002</year>) <article-title>A new species of <italic><tp:taxon-name><tp:taxon-name-part taxon-name-part-type="genus">Neanthes</tp:taxon-name-part></tp:taxon-name></italic> (<tp:taxon-name><tp:taxon-name-part taxon-name-part-type="class">Polychaeta</tp:taxon-name-part></tp:taxon-name>: <tp:taxon-name><tp:taxon-name-part taxon-name-part-type="family">Nereididae</tp:taxon-name-part></tp:taxon-name>) from Southern Australia.</article-title><source>Memoirs of the Museum of Victoria</source><volume>59</volume>(<issue>2</issue>): <fpage>327</fpage>–<lpage>331</lpage>.</mixed-citation></ref><ref id="B3"><mixed-citation xmlns:xlink="http://www.w3.org/1999/xlink" xlink:type="simple"><person-group><name name-style="western"><surname>Bakken</surname><given-names>T</given-names></name><name name-style="western"><surname>Wilson</surname><given-names>RS</given-names></name></person-group> (<year>2005</year>) <article-title>Phylogeny of nereidids (<tp:taxon-name><tp:taxon-name-part taxon-name-part-type="class">Polychaeta</tp:taxon-name-part></tp:taxon-name>, <tp:taxon-name><tp:taxon-name-part taxon-name-part-type="family">Nereididae</tp:taxon-name-part></tp:taxon-name>) with paragnaths.</article-title><source>Zoologica Scripta</source><volume>34</volume>: <fpage>507</fpage>–<lpage>547</lpage>. <ext-link xlink:type="simple" ext-link-type="doi" xlink:href="10.1111/j.1463-6409.2005.00200.x">https://doi.org/10.1111/j.1463-6409.2005.00200.x</ext-link></mixed-citation></ref><ref id="B12"><mixed-citation xmlns:xlink="http://www.w3.org/1999/xlink" xlink:type="simple"><person-group><name name-style="western"><surname>Glasby</surname><given-names>CJ</given-names></name><name name-style="western"><surname>Wilson</surname><given-names>RS</given-names></name><name name-style="western"><surname>Bakken</surname><given-names>T</given-names></name></person-group> (<year>2011</year>) <article-title>Redescription of the Indo-Pacific polychaete <italic><tp:taxon-name><tp:taxon-name-part taxon-name-part-type="genus">Neanthes</tp:taxon-name-part><tp:taxon-name-part taxon-name-part-type="species">pachychaeta</tp:taxon-name-part></tp:taxon-name></italic> (Fauvel, 1918) n. comb. (<tp:taxon-name><tp:taxon-name-part taxon-name-part-type="phylum">Annelida</tp:taxon-name-part></tp:taxon-name>, <tp:taxon-name><tp:taxon-name-part taxon-name-part-type="order">Phyllodocida</tp:taxon-name-part></tp:taxon-name>, <tp:taxon-name><tp:taxon-name-part taxon-name-part-type="family">Nereididae</tp:taxon-name-part></tp:taxon-name>) and its synonyms.</article-title><source>Zoosystema</source><volume>33</volume>(<issue>3</issue>): <fpage>361</fpage>–<lpage>375</lpage>. <ext-link xlink:type="simple" ext-link-type="doi" xlink:href="10.5252/z2011n3a5">https://doi.org/10.5252/z2011n3a5</ext-link></mixed-citation></ref><ref id="B29"><mixed-citation xmlns:xlink="http://www.w3.org/1999/xlink" xlink:type="simple"><person-group><name name-style="western"><surname>Sato</surname><given-names>M</given-names></name></person-group> (<year>2013</year>) <article-title>Resurrection of the genus <italic><tp:taxon-name><tp:taxon-name-part taxon-name-part-type="genus">Nectoneanthes</tp:taxon-name-part></tp:taxon-name></italic> Imajima, 1972 (<tp:taxon-name><tp:taxon-name-part taxon-name-part-type="family">Nereididae</tp:taxon-name-part></tp:taxon-name>: <tp:taxon-name><tp:taxon-name-part taxon-name-part-type="class">Polychaeta</tp:taxon-name-part></tp:taxon-name>), with redescription of <italic><tp:taxon-name><tp:taxon-name-part taxon-name-part-type="genus">Nectoneanthes</tp:taxon-name-part><tp:taxon-name-part taxon-name-part-type="species">oxypoda</tp:taxon-name-part></tp:taxon-name></italic> (Marenzeller, 1879) and description of a new species, comparing them to <italic><tp:taxon-name><tp:taxon-name-part taxon-name-part-type="genus">Neanthes</tp:taxon-name-part><tp:taxon-name-part taxon-name-part-type="species">succina</tp:taxon-name-part></tp:taxon-name></italic> (Leuckart, 1847).</article-title><source>Journal of Natural History</source><volume>47</volume>(<issue>1–2</issue>): <fpage>1</fpage>–<lpage>50</lpage>. <ext-link xlink:type="simple" ext-link-type="doi" xlink:href="10.1080/00222933.2012.743609">https://doi.org/10.1080/00222933.2012.743609</ext-link></mixed-citation></ref><ref id="B4"><mixed-citation xmlns:xlink="http://www.w3.org/1999/xlink" xlink:type="simple"><person-group><name name-style="western"><surname>Bakken</surname><given-names>T</given-names></name><name name-style="western"><surname>Glasby</surname><given-names>CJ</given-names></name><name name-style="western"><surname>Santos</surname><given-names>CSG</given-names></name><name name-style="western"><surname>Wilson</surname><given-names>RS</given-names></name></person-group> (<year>2018</year>) <article-title><tp:taxon-name><tp:taxon-name-part taxon-name-part-type="family">Nereididae</tp:taxon-name-part></tp:taxon-name> Blainville, 1818.</article-title> In: <person-group><name name-style="western"><surname>Westheide</surname><given-names>W</given-names></name><name name-style="western"><surname>Purschke</surname><given-names>G</given-names></name><name name-style="western"><surname>Böggemann</surname><given-names>M</given-names></name></person-group> (<role>Eds</role>) <issue-title>Handbook of Zoology.</issue-title><source>A Natural History of the Phyla of the Animal Kingdom. <tp:taxon-name><tp:taxon-name-part taxon-name-part-type="phylum">Annelida</tp:taxon-name-part></tp:taxon-name>: Polychaetes. De Gruyter, Osnabrück</source>, <fpage>1</fpage>–<lpage>43</lpage>.</mixed-citation></ref></ref-list></tp:taxon-treatment>
