# Supplementary material for: New record of an estuarine polychaete, Neanthesglandicincta (Annelida, Nereididae) on the eastern coast of Peninsular Malaysia
Source: Zookeys. 2019 Mar 18;831:81–94. doi: 10.3897/zookeys.831.28588 (PMC6503610; doi:10.3897/zookeys.831.28588)
Supplement: XML Treatment for Neanthes glandicincta [file zookeys.831.28588-treatment2.xml]

<!DOCTYPE tp:taxon-treatment
  PUBLIC "-//TaxonX//DTD Taxonomic Treatment Publishing DTD v0 20100105//EN" "tax-treatment-NSO.dtd">
<tp:taxon-treatment xmlns:tp="http://www.plazi.org/taxpub"><tp:treatment-meta><kwd-group><label>Taxon classification</label><kwd><named-content xmlns:xlink="http://www.w3.org/1999/xlink" content-type="kingdom">Animalia</named-content></kwd><kwd><named-content xmlns:xlink="http://www.w3.org/1999/xlink" content-type="order">Phyllodocida</named-content></kwd><kwd><named-content xmlns:xlink="http://www.w3.org/1999/xlink" content-type="family">Nereididae</named-content></kwd></kwd-group><mixed-citation publication-type="journal"><person-group><name><surname>Fazne Ibrahim</surname><given-names>Nur</given-names></name><name><surname>Shuaib Ibrahim</surname><given-names>Yusof</given-names></name><name><surname>Sato</surname><given-names>Masanori</given-names></name></person-group><article-title>New record of an estuarine polychaete, <italic><tp:taxon-name><tp:taxon-name-part taxon-name-part-type="genus" reg="Neanthes">Neanthes</tp:taxon-name-part><tp:taxon-name-part taxon-name-part-type="species" reg="glandicincta">glandicincta</tp:taxon-name-part></tp:taxon-name></italic> (<tp:taxon-name><tp:taxon-name-part taxon-name-part-type="phylum">Annelida</tp:taxon-name-part></tp:taxon-name>, <tp:taxon-name><tp:taxon-name-part taxon-name-part-type="family">Nereididae</tp:taxon-name-part></tp:taxon-name>) on the eastern coast of Peninsular Malaysia</article-title><source>Zookeys</source><day>18</day><month>3</month><year>2019</year><volume>831</volume><fpage>81</fpage><lpage>94</lpage><pub-id pub-id-type="doi">10.3897/zookeys.831.28588</pub-id></mixed-citation></tp:treatment-meta><tp:nomenclature><tp:taxon-name>
              <tp:taxon-name-part taxon-name-part-type="genus" reg="Neanthes">Neanthes</tp:taxon-name-part>
              <tp:taxon-name-part taxon-name-part-type="species" reg="glandicincta">glandicincta</tp:taxon-name-part>
            </tp:taxon-name><tp:taxon-authority>Southern, 1921</tp:taxon-authority><xref ref-type="fig" rid="F3">Figs 3</xref><xref ref-type="fig" rid="F4">, 4</xref><tp:nomenclature-citation-list><tp:nomenclature-citation><tp:taxon-name><tp:taxon-name-part taxon-name-part-type="genus" reg="Nereis">Nereis</tp:taxon-name-part> (<tp:taxon-name-part taxon-name-part-type="subgenus" reg="Nereis">Nereis</tp:taxon-name-part>) <tp:taxon-name-part taxon-name-part-type="species" reg="glandicincta">glandicincta</tp:taxon-name-part></tp:taxon-name><comment>Southern, 1921: 589–593, pl. 23, fig. 9A–L, text fig. 5a–c.</comment></tp:nomenclature-citation><tp:nomenclature-citation><tp:taxon-name>
                  <tp:taxon-name-part taxon-name-part-type="genus" reg="Nereis">Nereis</tp:taxon-name-part>
                  <tp:taxon-name-part taxon-name-part-type="species" reg="glandicincta">glandicincta</tp:taxon-name-part>
                </tp:taxon-name><comment>: <xref ref-type="bibr" rid="B9">Fauvel 1932</xref>: 92–93; <xref ref-type="bibr" rid="B11">Fauvel 1953</xref>: 181–182, fig. 91f–h.</comment></tp:nomenclature-citation><tp:nomenclature-citation><tp:taxon-name>
                  <tp:taxon-name-part taxon-name-part-type="genus" reg="Neanthes">Neanthes</tp:taxon-name-part>
                  <tp:taxon-name-part taxon-name-part-type="species" reg="glandicincta">glandicincta</tp:taxon-name-part>
                </tp:taxon-name><comment>: <xref ref-type="bibr" rid="B20">Lee and Glasby 2015</xref>: 80–85, figs 7–9.</comment></tp:nomenclature-citation><tp:nomenclature-citation><tp:taxon-name>
                  <tp:taxon-name-part taxon-name-part-type="genus" reg="Ceratonereis">Ceratonereis</tp:taxon-name-part>
                  <tp:taxon-name-part taxon-name-part-type="species" reg="burmensis">burmensis</tp:taxon-name-part>
                </tp:taxon-name><comment>Monro, 1937: 532–536, fig. 1a–f; <xref ref-type="bibr" rid="B25">Ng et al. 2011</xref>, in part.</comment></tp:nomenclature-citation><tp:nomenclature-citation><tp:taxon-name><tp:taxon-name-part taxon-name-part-type="genus" reg="Nereis">Nereis</tp:taxon-name-part> (<tp:taxon-name-part taxon-name-part-type="subgenus" reg="Ceratonereis">Ceratonereis</tp:taxon-name-part>) <tp:taxon-name-part taxon-name-part-type="species" reg="burmensis">burmensis</tp:taxon-name-part></tp:taxon-name><comment>: <xref ref-type="bibr" rid="B11">Fauvel 1953</xref>: 196–197, fig. 97d–f.</comment></tp:nomenclature-citation><tp:nomenclature-citation><tp:taxon-name><tp:taxon-name-part taxon-name-part-type="genus" reg="Ceratonereis">Ceratonereis</tp:taxon-name-part> (<tp:taxon-name-part taxon-name-part-type="subgenus" reg="Composetia">Composetia</tp:taxon-name-part>) <tp:taxon-name-part taxon-name-part-type="species" reg="burmensis">burmensis</tp:taxon-name-part></tp:taxon-name><comment>: <xref ref-type="bibr" rid="B13">Hartmann-Schröder 1985</xref>: 49 (list); <xref ref-type="bibr" rid="B7">Chan 2009</xref>: 165–167, fig. 5a–r, in part.</comment></tp:nomenclature-citation></tp:nomenclature-citation-list></tp:nomenclature><tp:treatment-sec sec-type="Figs 3, 4" id="SECID0ESDAE"/><tp:treatment-sec sec-type="type locality" id="SECID0EVHAE"><title>Type locality.</title><p>Brackish lakes or pools at four localities in Barantolla, Dhappa and Garia, near Calcutta in India (26 syntypes) (<xref ref-type="bibr" rid="B32">Southern 1921</xref>).</p></tp:treatment-sec><tp:treatment-sec sec-type="material" id="SECID0E6HAE"><title>Material examined.</title><p>Tumpat, Kelantan Delta, Kelantan, Malaysia: a specimen (BW, 1.3 mm; UMTAnn 428), around the jetty (<named-content xmlns:xlink="http://www.w3.org/1999/xlink" content-type="dwc:verbatimCoordinates" xlink:type="simple"><named-content content-type="geo-json" specific-use="{&#34;type&#34;:&#34;Point&#34;,&#34;coordinates&#34;:[102.174722,6.200833]}" id="NCID0EIIAE" xlink:type="simple">6°12'03"N, 102°10'29"E</named-content></named-content>), coll. M. Sato, 13 August 2009; 5 (BW, 1.6–2.0 mm; NSMT 113250), around the river mouth of Sungai Mak Neralang (<named-content xmlns:xlink="http://www.w3.org/1999/xlink" content-type="dwc:verbatimCoordinates" xlink:type="simple"><named-content content-type="geo-json" specific-use="{&#34;type&#34;:&#34;Point&#34;,&#34;coordinates&#34;:[102.176111,6.212778]}" id="NCID0EQIAE" xlink:type="simple">6°12'46"N, 102°10'34"E</named-content></named-content>), coll. M Sato, 13 August 2009; 2 (BW, 1.5–2.0 mm; UMTAnn 429), natural mangrove forest (<named-content xmlns:xlink="http://www.w3.org/1999/xlink" content-type="dwc:verbatimCoordinates" xlink:type="simple"><named-content content-type="geo-json" specific-use="{&#34;type&#34;:&#34;Point&#34;,&#34;coordinates&#34;:[102.178611,6.213889]}" id="NCID0EYIAE" xlink:type="simple">6°12'50"N, 102°10'43"E</named-content></named-content>), coll. M Sato, 13 August 2009. Setiu Lagoon, Terengganu, Malaysia: 3 (BW, 1.6–1.8 mm; UMTAnn 430), site 102, northwest of Terrapuri Heritage Village, Penarik (<named-content xmlns:xlink="http://www.w3.org/1999/xlink" content-type="dwc:verbatimCoordinates" xlink:type="simple"><named-content content-type="geo-json" specific-use="{&#34;type&#34;:&#34;Point&#34;,&#34;coordinates&#34;:[102.781111,5.636806]}" id="NCID0EAJAE" xlink:type="simple">05°38'12.5"N, 102°46'52"E</named-content></named-content>), coll. M Sato et al., 10 August 2009; 8 (BW, 1.5 mm –2.0 mm; NSMT 113251), site 103, northwest of site 102 (<named-content xmlns:xlink="http://www.w3.org/1999/xlink" content-type="dwc:verbatimCoordinates" xlink:type="simple"><named-content content-type="geo-json" specific-use="{&#34;type&#34;:&#34;Point&#34;,&#34;coordinates&#34;:[102.772278,5.644000]}" id="NCID0EIJAE" xlink:type="simple">05°38'38.4"N, 102°46'20.2"E</named-content></named-content>), coll. M Sato et al., 10 August 2009; 2 (BW, 1.2–1.7 mm; UMTAnn 431), Muara Kuala Setiu (<named-content xmlns:xlink="http://www.w3.org/1999/xlink" content-type="dwc:verbatimCoordinates" xlink:type="simple"><named-content content-type="geo-json" specific-use="{&#34;type&#34;:&#34;Point&#34;,&#34;coordinates&#34;:[102.721500,5.673972]}" id="NCID0EQJAE" xlink:type="simple">05°40'26.3"N, 102°43'17.4"E</named-content></named-content>), coll. YS Ibrahim et al., 6 August 2015; Kuala Ibai, Terengganu, Malaysia: 2 (BW, 0.7 mm –1.1 mm; UMTAnn 432), around the river mouth of Sungai Ibai (<named-content xmlns:xlink="http://www.w3.org/1999/xlink" content-type="dwc:verbatimCoordinates" xlink:type="simple"><named-content content-type="geo-json" specific-use="{&#34;type&#34;:&#34;Point&#34;,&#34;coordinates&#34;:[103.173056,5.284444]}" id="NCID0EYJAE" xlink:type="simple">5°17'04"N, 103°10'23"E</named-content></named-content>), coll. M Sato et al., 12 August 2009.</p><fig id="F3" position="float" orientation="portrait"><label>Figure 3.</label><caption><p>Photographs of a preserved specimen of <italic><tp:taxon-name><tp:taxon-name-part taxon-name-part-type="genus" reg="Neanthes">Neanthes</tp:taxon-name-part><tp:taxon-name-part taxon-name-part-type="species" reg="glandicincta">glandicincta</tp:taxon-name-part></tp:taxon-name></italic> (Southern, 1921) collected from Setiu Lagoon, Terengganu, Malaysia (UMTAnn 431). <bold>A</bold> dorsal view of the anterior body with everted proboscis <bold>B</bold> ventral view of the anterior body with everted proboscis. Scale bar: 1 mm.</p></caption><graphic xmlns:xlink="http://www.w3.org/1999/xlink" xlink:href="zookeys-831-081-g003.jpg" id="oo_276215.jpg" position="float" orientation="portrait" xlink:type="simple"/></fig><fig id="F4" position="float" orientation="portrait"><label>Figure 4.</label><caption><p>Drawings of a specimen of <italic><tp:taxon-name><tp:taxon-name-part taxon-name-part-type="genus" reg="Neanthes">Neanthes</tp:taxon-name-part><tp:taxon-name-part taxon-name-part-type="species" reg="glandicincta">glandicincta</tp:taxon-name-part></tp:taxon-name></italic> (Southern, 1921) collected from Setiu Lagoon, Terengganu, Malaysia (UMTAnn 431). <bold>A</bold> dorsal view of the anterior body with everted proboscis <bold>B–D</bold> anterior view of parapodia <bold>B</bold> parapodium 10 <bold>C</bold> parapodium 18 <bold>D</bold> parapodium 35 <bold>E</bold> homogomph spiniger from notochaetae <bold>F</bold> heterogomph spiniger from lower neurochaetae <bold>G</bold> heterogomph falciger from neurochaetae. Scale bars: 1 mm (<bold>A, B–D</bold>); 0.1 mm (<bold>E–G</bold>).</p></caption><graphic xmlns:xlink="http://www.w3.org/1999/xlink" xlink:href="zookeys-831-081-g004.jpg" id="oo_274589.jpg" position="float" orientation="portrait" xlink:type="simple"/></fig></tp:treatment-sec><tp:treatment-sec sec-type="diagnosis" id="SECID0E4JAE"><title>Diagnosis.</title><p>Based on <xref ref-type="bibr" rid="B32">Southern (1921)</xref>, <xref ref-type="bibr" rid="B20">Lee and Glasby (2015)</xref>, and the present study. Maxillary ring of proboscis with conical paragnaths (0–17, usually approx. 10, scattered and unequal in group I; 10–23, large and curved in group II; 30–63, in 4 rows of transversely elongated bands in group III; 10–22, large in group IV). Oral ring of proboscis with only few minute rudimentary paragnaths, often with none (0 in group V; 0 or 1, seated on tip of round papilla in group VI; up to approx. 8 in a single row in Group VII-Group VIII). Total paragnaths more than 70.</p></tp:treatment-sec><tp:treatment-sec sec-type="description" id="SECID0ELKAE"><title>Description.</title><p>Largest complete specimen 70 mm BL, 2.0 mm BW, with 132 chaetigers. Colour in preserved specimens is whitish cream with brownish pigmentation on prostomium, anterior part of palps, and dorsum of anterior chaetigers. Sub-pentagonal prostomium with a pair of smooth tapered antennae situated at anterior end (Figs <xref ref-type="fig" rid="F3">3</xref>, <xref ref-type="fig" rid="F4">4A</xref>). A pair of palps with massive palpophores and short conical palpostyles. Two pairs of eyes arranged trapezoidally (anterior pair with space wider than that of posterior pair); anterior pair reniform and slightly larger; posterior pair round and smaller. Mid-longitudinal white slit present on dorsal anterior surface of prostomium. Peristomium with four pairs of tentacular cirri of unequal length; posterodorsal tentacular cirri longest, reaching back to chaetigers 6–12 (Figs <xref ref-type="fig" rid="F3">3</xref>, <xref ref-type="fig" rid="F4">4A</xref>).</p><!--PageBreak  --><p>Proboscis with a pair of light brown jaws, each with approx. ten teeth. Typical conical paragnaths present on maxillary ring (Figs <xref ref-type="fig" rid="F3">3</xref>, <xref ref-type="fig" rid="F4">4A</xref>); number of paragnaths on each group are as follows (Table <xref ref-type="table" rid="T1">1</xref>): group I: 3–13, scattered and unequal; group II: 13–20 in two arched rows, marked large paragnaths with sharply tapering and curved tip present in middle position; group III: 39–58, in three or four rows of transversely elongated bands; group IV: 11–17 in a triangular patch with markedly large paragnaths present in posterior position. Oral ring sometimes expanded into a trapezoidal shape at full-everted proboscis, with only a few or no rudimentary paragnaths; number of paragnaths on each group are as follows (Table <xref ref-type="table" rid="T1">1</xref>): group V: none; group VI: 0 or 1 minute paragnath seated on tip of small round papilla, sometimes only papilla present; groups VII–VIII: 0 or 1 minute paragnath present. Total number of paragnaths 94–137.</p><table-wrap id="T1" position="float" orientation="portrait"><label>Table 1.</label><caption><p>Variation of morphological characteristics of <italic><tp:taxon-name><tp:taxon-name-part taxon-name-part-type="genus" reg="Neanthes">Neanthes</tp:taxon-name-part><tp:taxon-name-part taxon-name-part-type="species" reg="glandicincta">glandicincta</tp:taxon-name-part></tp:taxon-name></italic> collected from three estuaries in the east coast of Peninsular Malaysia in the present study, in comparison with data from previous studies in other countries.</p></caption><table id="TID0EDLAE" rules="all"><tbody><tr><td rowspan="1" colspan="1">
                      <bold>Locality</bold>
                    </td><td rowspan="2" colspan="1">
                      <bold>Number of specimen(s)examined</bold>
                    </td><td rowspan="1" colspan="1">
                      <bold>Body width<sup>2</sup></bold>
                    </td><td rowspan="1" colspan="1">
                      <bold>Body length<sup>2, 3</sup></bold>
                    </td><td rowspan="1" colspan="1">
                      <bold>Number of total</bold>
                    </td><td rowspan="1" colspan="7">
                      <bold>Number of paragnaths<sup>4</sup></bold>
                    </td><td rowspan="2" colspan="1">
                      <bold>Total<sup>6</sup></bold>
                    </td></tr><tr><td rowspan="1" colspan="1">
                      <bold>(site no. in the present study)<sup>1</sup></bold>
                    </td><td rowspan="1" colspan="1">
                      <bold>(mm)</bold>
                    </td><td rowspan="1" colspan="1">
                      <bold>(mm)</bold>
                    </td><td rowspan="1" colspan="1">
                      <bold>chaetigers<sup>2, 3</sup></bold>
                    </td><td rowspan="1" colspan="1">
                      <bold>I</bold>
                    </td><td rowspan="1" colspan="1">
                      <bold>II<sup>5</sup></bold>
                    </td><td rowspan="1" colspan="1">
                      <bold>III</bold>
                    </td><td rowspan="1" colspan="1">
                      <bold>IV<sup>5</sup></bold>
                    </td><td rowspan="1" colspan="1">
                      <bold>V</bold>
                    </td><td rowspan="1" colspan="1">
                      <bold>VI<sup>5</sup></bold>
                    </td><td rowspan="1" colspan="1">
                      <bold>VII–VIII</bold>
                    </td></tr><tr><td rowspan="1" colspan="13">
                      <bold>Eastern coast of Peninsular</bold>
                    </td></tr><tr><td rowspan="1" colspan="13">Malaysia</td></tr><tr><td rowspan="1" colspan="1">Tumpat, Kelantan Delta</td><td rowspan="1" colspan="1">8</td><td rowspan="1" colspan="1">1.3–2.0</td><td rowspan="1" colspan="1">45–60</td><td rowspan="1" colspan="1">114</td><td rowspan="1" colspan="1">11.1 ± 1.8</td><td rowspan="1" colspan="1">17.8 ± 1.7</td><td rowspan="1" colspan="1">49.1 ± 5.4</td><td rowspan="1" colspan="1">13.6 ± 1.6</td><td rowspan="1" colspan="1">0</td><td rowspan="1" colspan="1">0.3 ± 0.5</td><td rowspan="1" colspan="1">0.1 ± 0.4</td><td rowspan="1" colspan="1">121.8 ± 11.0</td></tr><tr><td rowspan="1" colspan="1">(1)</td><td rowspan="1" colspan="1"/><td rowspan="1" colspan="1">(8)</td><td rowspan="1" colspan="1">(2)</td><td rowspan="1" colspan="1">(1)</td><td rowspan="1" colspan="1">(9–13, 8)</td><td rowspan="1" colspan="1">(15–20, 8)</td><td rowspan="1" colspan="1">(40–57, 8)</td><td rowspan="1" colspan="1">(11–16, 8)</td><td rowspan="1" colspan="1">(0–0, 8)</td><td rowspan="1" colspan="1">(0–1, 8)</td><td rowspan="1" colspan="1">(0–1, 8)</td><td rowspan="1" colspan="1">(107–137, 8)</td></tr><tr><td rowspan="1" colspan="1">Setiu Lagoon, Terengganu</td><td rowspan="1" colspan="1">13</td><td rowspan="1" colspan="1">1.2–2.0</td><td rowspan="1" colspan="1">54–70</td><td rowspan="1" colspan="1">121–132</td><td rowspan="1" colspan="1">7.8 ± 3.0</td><td rowspan="1" colspan="1">16.1 ± 1.7</td><td rowspan="1" colspan="1">51.3 ± 5.9</td><td rowspan="1" colspan="1">13.7 ± 2.0</td><td rowspan="1" colspan="1">0</td><td rowspan="1" colspan="1">0.2 ± 0.4</td><td rowspan="1" colspan="1">0 ± 0</td><td rowspan="1" colspan="1">116.1 ± 11.4</td></tr><tr><td rowspan="1" colspan="1">(2)</td><td rowspan="1" colspan="1"/><td rowspan="1" colspan="1">(13)</td><td rowspan="1" colspan="1">(4)</td><td rowspan="1" colspan="1">(4)</td><td rowspan="1" colspan="1">(3–13, 13)</td><td rowspan="1" colspan="1">(13–18, 13)</td><td rowspan="1" colspan="1">(39–58, 13)</td><td rowspan="1" colspan="1">(11–17, 13)</td><td rowspan="1" colspan="1">(0–0, 13)</td><td rowspan="1" colspan="1">(0–1, 13)</td><td rowspan="1" colspan="1">(0–0, 13)</td><td rowspan="1" colspan="1">(94–136, 13)</td></tr><tr><td rowspan="1" colspan="1">Kuala Ibai, Terengganu</td><td rowspan="1" colspan="1">2</td><td rowspan="1" colspan="1">0.7–1.1</td><td rowspan="1" colspan="1">15</td><td rowspan="1" colspan="1"/><td rowspan="1" colspan="1">6.0</td><td rowspan="1" colspan="1">17.0</td><td rowspan="1" colspan="1">42</td><td rowspan="1" colspan="1">12</td><td rowspan="1" colspan="1">0</td><td rowspan="1" colspan="1">0</td><td rowspan="1" colspan="1">0</td><td rowspan="1" colspan="1">106</td></tr><tr><td rowspan="1" colspan="1">(3)</td><td rowspan="1" colspan="1"/><td rowspan="1" colspan="1">(2)</td><td rowspan="1" colspan="1">(1)</td><td rowspan="1" colspan="1"/><td rowspan="1" colspan="1">(6–6, 2)</td><td rowspan="1" colspan="1">(16–18, 2)</td><td rowspan="1" colspan="1">(42–42, 1)</td><td rowspan="1" colspan="1">(12–12, 2)</td><td rowspan="1" colspan="1">(0–0, 2)</td><td rowspan="1" colspan="1">(0–0, 2)</td><td rowspan="1" colspan="1">(0–0, 2)</td><td rowspan="1" colspan="1">(106–106, 1)</td></tr><tr><td rowspan="2" colspan="1">Pooled data from all of 3 sites</td><td rowspan="1" colspan="1"/><td rowspan="1" colspan="1">0.7–2.0</td><td rowspan="1" colspan="1">15–70</td><td rowspan="1" colspan="1">114–132</td><td rowspan="1" colspan="1">8.8 ± 3.0</td><td rowspan="1" colspan="1">16.7 ± 1.8</td><td rowspan="1" colspan="1">50.1 ± 5.8</td><td rowspan="1" colspan="1">13.5 ± 1.8</td><td rowspan="1" colspan="1">0</td><td rowspan="1" colspan="1">0.2 ± 0.4</td><td rowspan="1" colspan="1">0.04 ± 0.2</td><td rowspan="1" colspan="1">117.7 ± 11.4</td></tr><tr><td rowspan="1" colspan="1"/><td rowspan="1" colspan="1">(23)</td><td rowspan="1" colspan="1">(7)</td><td rowspan="1" colspan="1">(5)</td><td rowspan="1" colspan="1">(3–13, 23)</td><td rowspan="1" colspan="1">(13–20, 23)</td><td rowspan="1" colspan="1">(39–58, 22)</td><td rowspan="1" colspan="1">(11–17, 23)</td><td rowspan="1" colspan="1">(0–0, 23)</td><td rowspan="1" colspan="1">(0–1, 23)</td><td rowspan="1" colspan="1">(0–1, 23)</td><td rowspan="1" colspan="1">(94–137, 22)</td></tr><tr><td rowspan="1" colspan="13">Singapore</td></tr><tr><td rowspan="2" colspan="1">Nine sites in northern and southern coasts (<xref ref-type="bibr" rid="B20">Lee and Glasby 2015</xref>)<sup>7</sup></td><td rowspan="1" colspan="1">54</td><td rowspan="1" colspan="1"/><td rowspan="1" colspan="1"/><td rowspan="1" colspan="1"/><td rowspan="1" colspan="1">9.0 ± 3.4</td><td rowspan="1" colspan="1">17.3 ± 2.5</td><td rowspan="1" colspan="1">49.2 ± 7.2</td><td rowspan="1" colspan="1">14.1 ± 2.5</td><td rowspan="1" colspan="1">0</td><td rowspan="1" colspan="1">0.1 ± 0.3</td><td rowspan="1" colspan="1">1.2 ± 2.1</td><td rowspan="1" colspan="1">120.1 ± 13.9</td></tr><tr><td rowspan="1" colspan="1"/><td rowspan="1" colspan="1"/><td rowspan="1" colspan="1"/><td rowspan="1" colspan="1"/><td rowspan="1" colspan="1">(0–17, 54)</td><td rowspan="1" colspan="1">(11–23, 54)</td><td rowspan="1" colspan="1">(35–63, 54)</td><td rowspan="1" colspan="1">(10–22, 54)</td><td rowspan="1" colspan="1">(0–0, 53)</td><td rowspan="1" colspan="1">(0–1, 53)</td><td rowspan="1" colspan="1">(0–8, 51)</td><td rowspan="1" colspan="1">(93–148, 50)</td></tr><tr><td rowspan="1" colspan="1">Myanmar (Burma)</td><td rowspan="1" colspan="1"/><td rowspan="1" colspan="1"/><td rowspan="1" colspan="1"/><td rowspan="1" colspan="1"/><td rowspan="1" colspan="1"/><td rowspan="1" colspan="1"/><td rowspan="1" colspan="1"/><td rowspan="1" colspan="1"/><td rowspan="1" colspan="1"/><td rowspan="1" colspan="1"/><td rowspan="1" colspan="1"/><td rowspan="1" colspan="1"/></tr><tr><td rowspan="2" colspan="1">Maungmagan (<xref ref-type="bibr" rid="B20">Lee and Glasby 2015</xref>)<sup>7, 8</sup></td><td rowspan="1" colspan="1">8</td><td rowspan="1" colspan="1"/><td rowspan="1" colspan="1"/><td rowspan="1" colspan="1"/><td rowspan="1" colspan="1">5.8 ± 3.9</td><td rowspan="1" colspan="1">13.1 ± 2.0</td><td rowspan="1" colspan="1">41.3 ± 9.7</td><td rowspan="1" colspan="1">14.0 ± 2.9</td><td rowspan="1" colspan="1">0</td><td rowspan="1" colspan="1">0</td><td rowspan="1" colspan="1">0</td><td rowspan="1" colspan="1">101.3 ± 19.9</td></tr><tr><td rowspan="1" colspan="1"/><td rowspan="1" colspan="1"/><td rowspan="1" colspan="1"/><td rowspan="1" colspan="1"/><td rowspan="1" colspan="1">(2–14, 8)</td><td rowspan="1" colspan="1">(11–17, 8)</td><td rowspan="1" colspan="1">(30–60, 8)</td><td rowspan="1" colspan="1">(11–20, 8)</td><td rowspan="1" colspan="1">(0–0, 8)</td><td rowspan="1" colspan="1">(0–0, 8)</td><td rowspan="1" colspan="1">(0–0, 8)</td><td rowspan="1" colspan="1">(80–138, 8)</td></tr><tr><td rowspan="1" colspan="13">India</td></tr><tr><td rowspan="2" colspan="1">Water Lakes, St. 2, Calcutta (<xref ref-type="bibr" rid="B20">Lee and Glasby 2015</xref>)<sup>7, 9</sup></td><td rowspan="1" colspan="1">1</td><td rowspan="1" colspan="1"/><td rowspan="1" colspan="1"/><td rowspan="1" colspan="1"/><td rowspan="1" colspan="1">10</td><td rowspan="1" colspan="1">12</td><td rowspan="1" colspan="1">38</td><td rowspan="1" colspan="1">7</td><td rowspan="1" colspan="1">0</td><td rowspan="1" colspan="1">1</td><td rowspan="1" colspan="1">2</td><td rowspan="1" colspan="1">90</td></tr><tr><td rowspan="1" colspan="1"/><td rowspan="1" colspan="1"/><td rowspan="1" colspan="1"/><td rowspan="1" colspan="1"/><td rowspan="1" colspan="1">(1)</td><td rowspan="1" colspan="1">(1)</td><td rowspan="1" colspan="1">(1)</td><td rowspan="1" colspan="1">(1)</td><td rowspan="1" colspan="1">(1)</td><td rowspan="1" colspan="1">(1)</td><td rowspan="1" colspan="1">(1)</td><td rowspan="1" colspan="1">(1)</td></tr><tr><td rowspan="2" colspan="1">Near Calcutta (original description by <xref ref-type="bibr" rid="B32">Southern (1921)</xref></td><td rowspan="1" colspan="1">1</td><td rowspan="1" colspan="1"/><td rowspan="1" colspan="1">88</td><td rowspan="1" colspan="1">123</td><td rowspan="1" colspan="1">10</td><td rowspan="1" colspan="1">(10–13)</td><td rowspan="1" colspan="1">50</td><td rowspan="1" colspan="1">(10–12)</td><td rowspan="1" colspan="1">0</td><td rowspan="1" colspan="1">(0–1)</td><td rowspan="1" colspan="1">up to 7</td><td rowspan="1" colspan="1"/></tr><tr><td rowspan="1" colspan="1"/><td rowspan="1" colspan="1"/><td rowspan="1" colspan="1">(1)</td><td rowspan="1" colspan="1">(1)</td><td rowspan="1" colspan="1"/><td rowspan="1" colspan="1"/><td rowspan="1" colspan="1"/><td rowspan="1" colspan="1"/><td rowspan="1" colspan="1"/><td rowspan="1" colspan="1"/><td rowspan="1" colspan="1"/><td rowspan="1" colspan="1"/></tr></tbody></table><table-wrap-foot><fn><p>Note: 1) Corresponding to site numbers in Fig. <xref ref-type="fig" rid="F1">1</xref>.; 2) Range and (number of available data); 3) Data from complete specimens; 4) Mean ± SD (range, and number of available data); 5) Larger value at a left or right side; 6) All total with numbers from both sides of groups II, IV, and VI; 7) Calculated based on the individual data shown in table 3 in <xref ref-type="bibr" rid="B20">Lee and Glasby (2015)</xref>; 8) A part of syntypes of <italic><tp:taxon-name><tp:taxon-name-part taxon-name-part-type="genus" reg="Ceratonereis">Ceratonereis</tp:taxon-name-part><tp:taxon-name-part taxon-name-part-type="species" reg="burmensis">burmensis</tp:taxon-name-part></tp:taxon-name></italic> Monro, 1937; 9) One of probable syntypes of <tp:taxon-name><tp:taxon-name-part taxon-name-part-type="genus" reg="Nereis">Nereis</tp:taxon-name-part> (<tp:taxon-name-part taxon-name-part-type="subgenus" reg="Nereis">Nereis</tp:taxon-name-part>) <tp:taxon-name-part taxon-name-part-type="species" reg="glandicincta">glandicincta</tp:taxon-name-part></tp:taxon-name> Southern, 1921.</p></fn></table-wrap-foot></table-wrap><p>Parapodia of first two chaetigers uniramous, all following parapodia biramous. Uniramous parapodia of first two chaetigers are without notoacicula. In subsequent biramous parapodia, notopodia consists of dorsal cirrus, dorsal ligule, prechaetal lobe and ventral ligule throughout (Fig. <xref ref-type="fig" rid="F4">4B–D</xref>); all ligules/lobes are conical with tapering tip throughout; ventral ligule subequal to or slightly smaller than dorsal ligule; prechaetal lobe much shorter than two ligules. Dorsal cirri tapering, shorter than notopodial dorsal ligule throughout (about half length). Glandular patches present along dorsal edge of dorsal and ventral ligules.</p><p>Neuropodia consisting of superior lobe, inferior (acicular) lobe, postchaetal lobe, ventral ligule and ventral cirrus present in anterior and middle body, but lack superior lobe in posterior body (Fig. <xref ref-type="fig" rid="F4">4C, D</xref>); postchaetal lobe present throughout; all ligules/lobes are conical with tapering tip throughout. Ventral cirrus is slender with tapering tip. Glandular patches present along ventral edge of neuropodial ligule/lobes.</p><p>Notochaetae all homogomph spinigers having long blades with finely serrated edges (Fig. <xref ref-type="fig" rid="F4">4E</xref>). Upper neurochaetae include homogomph spinigers with long blades (posteriorly) and heterogomph spinigers with short blades (anteriorly, Fig. <xref ref-type="fig" rid="F4">4F</xref>) throughout; some or most of heterogomph spinigers are replaced by heterogomph falcigers with slender blades (Fig. <xref ref-type="fig" rid="F4">4G</xref>) in middle body. Lower neurochaetae include heterogomph spinigers with long blades (posteriorly) and heterogomph spinigers with short blades (anteriorly) throughout; some or most of heterogomph spinigers with short blades are replaced by heterogomph falcigers in middle body. Heterogomph falcigers first appear around chaetiger 20 in both upper and lower neurochaetae.</p></tp:treatment-sec><tp:treatment-sec sec-type="Reproduction" id="SECID0EGMAE"><title>Reproduction.</title><p>The coelom of a female specimen collected from Tumpat, Kelantan Delta on 13 August 2009 (BW 1.7 mm) was filled with oocytes (probably immature eggs) 100–140 µm in diameter.</p></tp:treatment-sec><tp:treatment-sec sec-type="habitat" id="SECID0ELMAE"><title>Habitat.</title><p>Intertidal sandy or muddy flats in estuaries. Salinity in habitats highly varied; the salinity of surface water at Muara Kuala Setiu in Setiu Lagoon varied in a range from 22.4 to 28.3 psu (<xref ref-type="bibr" rid="B24">Nicholas 2018</xref>), while the salinity of interstitial water at the other sites, Setiu Lagoon, Kuala Ibai, and Tumpat, was in the range from 3.0 (Site 103 in Setiu Lagoon) to 16.5 psu (Tumpat).</p></tp:treatment-sec><tp:treatment-sec sec-type="distribution" id="SECID0EVMAE"><title>Geographical distribution.</title><p>India, Myanmar, western Singapore, the eastern coast of Peninsular Malaysia. Based on synonymy with <italic><tp:taxon-name><tp:taxon-name-part taxon-name-part-type="genus" reg="Composetia">C.</tp:taxon-name-part><tp:taxon-name-part taxon-name-part-type="species" reg="burmensis">burmensis</tp:taxon-name-part></tp:taxon-name></italic>, and <xref ref-type="bibr" rid="B32">Southern (1921)</xref>, <xref ref-type="bibr" rid="B20">Lee and Glasby (2015)</xref> and the present study.</p><!--PageBreak  --><!--PageBreak  --></tp:treatment-sec><tp:treatment-sec><!--Section generated to contain objects referenced in tp:taxon-treatment.--><fig id="F1" position="float" orientation="portrait"><label>Figure 1.</label><caption><p>Map showing three estuaries in the eastern coast of Peninsular Malaysia. <bold>A</bold> Tumpat, Kelantan Delta, Kelantan <bold>B</bold> Setiu Lagoon, Terengganu <bold>C</bold> Kuala Ibai, Terengganu.</p></caption><graphic xmlns:xlink="http://www.w3.org/1999/xlink" xlink:href="zookeys-831-081-g001.jpg" position="float" orientation="portrait" xlink:type="simple" id="oo_274569.jpg"/></fig></tp:treatment-sec><ref-list><ref id="B9"><mixed-citation xmlns:xlink="http://www.w3.org/1999/xlink" xlink:type="simple"><person-group><name name-style="western"><surname>Fauvel</surname><given-names>P</given-names></name></person-group> (<year>1932</year>) <article-title><tp:taxon-name><tp:taxon-name-part taxon-name-part-type="phylum">Annelida</tp:taxon-name-part></tp:taxon-name><tp:taxon-name><tp:taxon-name-part taxon-name-part-type="class">Polychaeta</tp:taxon-name-part></tp:taxon-name> of the Indian Museum.</article-title><source>Memoirs of the Indian Museum, Calcutta</source><volume>12</volume>(<issue>1</issue>): <fpage>1</fpage>–<lpage>262</lpage>.</mixed-citation></ref><ref id="B11"><mixed-citation xmlns:xlink="http://www.w3.org/1999/xlink" xlink:type="simple"><person-group><name name-style="western"><surname>Fauvel</surname><given-names>P</given-names></name></person-group> (<year>1953</year>) <source>The fauna of India including Pakistan, Ceylon, Burma and Malaya. <tp:taxon-name><tp:taxon-name-part taxon-name-part-type="phylum">Annelida</tp:taxon-name-part></tp:taxon-name><tp:taxon-name><tp:taxon-name-part taxon-name-part-type="class">Polychaeta</tp:taxon-name-part></tp:taxon-name>.</source><publisher-name>The Indian Press</publisher-name>, <publisher-loc>Allahabad</publisher-loc>, <size units="page">507 pp</size>.</mixed-citation></ref><ref id="B20"><mixed-citation xmlns:xlink="http://www.w3.org/1999/xlink" xlink:type="simple"><person-group><name name-style="western"><surname>Lee</surname><given-names>YL</given-names></name><name name-style="western"><surname>Glasby</surname><given-names>CJ</given-names></name></person-group> (<year>2015</year>) <article-title>A new cryptic species of <italic><tp:taxon-name><tp:taxon-name-part taxon-name-part-type="genus">Neanthes</tp:taxon-name-part></tp:taxon-name></italic> (<tp:taxon-name><tp:taxon-name-part taxon-name-part-type="phylum">Annelida</tp:taxon-name-part></tp:taxon-name>: <tp:taxon-name><tp:taxon-name-part taxon-name-part-type="order">Phyllodocida</tp:taxon-name-part></tp:taxon-name>: <tp:taxon-name><tp:taxon-name-part taxon-name-part-type="family">Nereididae</tp:taxon-name-part></tp:taxon-name>) from Singapore confused with <italic><tp:taxon-name><tp:taxon-name-part taxon-name-part-type="genus">Neanthes</tp:taxon-name-part><tp:taxon-name-part taxon-name-part-type="species">glandicincta</tp:taxon-name-part></tp:taxon-name></italic> Southern, 1921 and <tp:taxon-name><tp:taxon-name-part taxon-name-part-type="genus">Ceratonereis</tp:taxon-name-part> (<tp:taxon-name-part taxon-name-part-type="subgenus">Composetia</tp:taxon-name-part>) <tp:taxon-name-part taxon-name-part-type="species">burmensis</tp:taxon-name-part></tp:taxon-name> Monro, 1937.</article-title><source>Raffles Bulletin of Zoology</source><volume>31</volume>: <fpage>75</fpage>–<lpage>95</lpage>.</mixed-citation></ref><ref id="B25"><mixed-citation xmlns:xlink="http://www.w3.org/1999/xlink" xlink:type="simple"><person-group><name name-style="western"><surname>Ng</surname><given-names>PKL</given-names></name><name name-style="western"><surname>Corlett</surname><given-names>R</given-names></name><name name-style="western"><surname>Tan</surname><given-names>HTW</given-names></name></person-group> (<year>2011</year>) <source>Singapore biodiversity: an encyclopedia of the natural environment and sustainable development.</source><publisher-name>Editions Didier Millet in association with Raffles Museum of Biodiversity Research</publisher-name>, <publisher-loc>Singapore</publisher-loc>, <size units="page">552 pp</size>.</mixed-citation></ref><ref id="B13"><mixed-citation xmlns:xlink="http://www.w3.org/1999/xlink" xlink:type="simple"><person-group><name name-style="western"><surname>Hartmann-Schröder</surname><given-names>G</given-names></name></person-group> (<year>1985</year>) <article-title>Revision der Gattung <tp:taxon-name><tp:taxon-name-part taxon-name-part-type="genus">Ceratonereis</tp:taxon-name-part></tp:taxon-name> Kinberg (<tp:taxon-name><tp:taxon-name-part taxon-name-part-type="family">Nereididae</tp:taxon-name-part></tp:taxon-name>, <tp:taxon-name><tp:taxon-name-part taxon-name-part-type="class">Polychaeta</tp:taxon-name-part></tp:taxon-name>) (Mit besonderer Berücksichtigung der Arten mit eingeschnittenem Prostomium).</article-title><source>Mitteilungen aus dem Hamburgischen zoologischen Museum und Institut</source><volume>82</volume>: <fpage>37</fpage>–<lpage>59</lpage>.</mixed-citation></ref><ref id="B7"><mixed-citation xmlns:xlink="http://www.w3.org/1999/xlink" xlink:type="simple"><person-group><name name-style="western"><surname>Chan</surname><given-names>WMF</given-names></name></person-group> (<year>2009</year>) <article-title>New nereidid records (<tp:taxon-name><tp:taxon-name-part taxon-name-part-type="phylum">Annelida</tp:taxon-name-part></tp:taxon-name>: <tp:taxon-name><tp:taxon-name-part taxon-name-part-type="class">Polychaeta</tp:taxon-name-part></tp:taxon-name>) from mangroves and sediment flats of Singapore.</article-title><source>Raffles Bulletin of Zoology, Supplement</source><volume>22</volume>: <fpage>159</fpage>–<lpage>172</lpage>.</mixed-citation></ref><ref id="B32"><mixed-citation xmlns:xlink="http://www.w3.org/1999/xlink" xlink:type="simple"><person-group><name name-style="western"><surname>Southern</surname><given-names>R</given-names></name></person-group> (<year>1921</year>) <article-title><tp:taxon-name><tp:taxon-name-part taxon-name-part-type="class">Polychaeta</tp:taxon-name-part></tp:taxon-name> of the Chilka Lake and also of fresh and brackish waters in other parts of India.</article-title><source>Memoirs of the Indian Museum</source><volume>5</volume>: <fpage>563</fpage>–<lpage>659</lpage>.</mixed-citation></ref><ref id="B24"><mixed-citation xmlns:xlink="http://www.w3.org/1999/xlink" xlink:type="simple"><person-group><name name-style="western"><surname>Nicholas</surname><given-names>NCW</given-names></name></person-group> (<year>2018</year>) <source>Spatial and Temporal Variations of Nutrients in Setiu-Merang Coastal River and its Estuarine Lagoon, Terengganu, Malaysia. Unpublished MSc Thesis.</source><publisher-name>Universiti Malaysia Terengganu</publisher-name>, <publisher-loc>Malaysia</publisher-loc>, <size units="page">43 pp</size>.</mixed-citation></ref></ref-list></tp:taxon-treatment>
